# Supplementary material for: Effect of Chitosan Coating for Efficient Encapsulation and Improved Stability under Loading Preparation and Storage Conditions of Bacillus Lipopeptides
Source: Nanomaterials (Basel). 2022 Nov 25;12(23):4189. doi: 10.3390/nano12234189 (PMC9737214; doi:10.3390/nano12234189)
Supplement: Supplementary file 1 [file nanomaterials-12-04189-s001.zip]

Archive with 1 entries (1 files):
- nanomaterials-2026153-supplementary.pdf
